# Supplementary material for: Metabolite dynamics over the course of anti-tuberculosis treatment in individuals with mild and severe tuberculosis
Source: PLOS Glob Public Health. 2025 Oct 15;5(10):e0004925. doi: 10.1371/journal.pgph.0004925 (PMC12527214; doi:10.1371/journal.pgph.0004925)
Supplement: S1 Table — The 261 surveyed metabolites and lipids sorted by their masses in ascending order. The ones that passed the stringency criteria of detection (165 lipids/metabolites) and that were used in this study are highlighted in bold. (XLSX) [file pgph.0004925.s001.xlsx]

## Sheet: Sheet1
Metabolite Name
16:0 Palmitic Acid
17S-HDHA
18:0 Stearic acid
18:1 cis-7-octadecenoic acid; C18:1n-11
18:2 9(Z),11(E)-Conjugated Linoleic Acid
18S-Resolvin E1
2-Hydroxyglutarate
20:0 Arachidic acid
20:1 cis-17-octadecenoic acid; C18:1n-1
22:0 Docosanoic acid
22:1 13(Z)-Docosenoic acid
22:4 Adrenic Acid
22:6 (4Z,7Z,10Z,13Z,16Z,19Z)-4,7,10,13,1 6,19-Docosahexaenoic acid
24:0 Lignoceric acid
24:1 Nervonic acid
3-Phosphoglycerate
32:0 DG(16:0/16:0/0:0)
32:0PC
32:0PE
32:0PI
32:0PS
32:1PC
32:1PE
32:1PI
32:1PS
32:2 DG
32:2PI
34:0 DG(18:0/16:0/0:0)
34:0PC
34:0PE
34:0PI
34:0PS
34:1 DG(16:0/18:1(9Z)/0:0)
34:1PC
34:1PE
34:1PI
34:1PS
34:2PC
34:2PE
34:2PI
34:2PS
34:3 DG
36:0 DG(18:0/18:0/0:0)
36:0PC
36:0PE
36:0PI
36:0PS
36:1PC
36:1PE
36:1PI
36:1PS
36:2 DG 1,2-Dioleoyl-sn-glycerol
36:2PC
36:2PE
36:2PI
36:2PS
36:3 DG
36:4 DG(18:2(9Z,12Z)/18:2(9Z,12Z)/0:0)
36:4PC
36:4PE
36:4PI
36:4PS
38:0 DG(20:0/18:0)
38:4PC
38:4PE
38:4PI
38:4PS
40:0 DG(20:0/20:0/0:0)
40:6PC
40:6PE
40:6PI
40:6PS
5(S)-HETE
Acetyl-CoA
alpha-Ketoglutaric acid
Cer(d18:1/12:0)
Cer(d18:1/14:0)
Cer(d18:1/16:0)
Cer(d18:1/18:0)
Cer(d18:1/18:1(9Z))
Cer(d18:1/20:0)
Cer(d18:1/22:0)
Cer(d18:1/24:0)
Cer(d18:1/24:1(15Z))
Cer(d18:1/25:0)
Cer(d18:1/26:0)
Cer(d18:1/26:1(17Z))
CerP(d18:1/12:0)
CerP(d18:1/14:0)
CerP(d18:1/16:0)
CerP(d18:1/18:0)
CerP(d18:1/2:0)
CerP(d18:1/20:0)
CerP(d18:1/22:0)
CerP(d18:1/24:0)
CerP(d18:1/24:1(15Z))
CerP(d18:1/26:0)
CerP(d18:1/26:1(17Z))
CerP(d18:1/8:0)
Cholesterol
Citric acid
Coenzyme A (CoA)
D-Lactic acid
Fumaric acid
Glyoxylic acid
L-Alanine
L-Arginine
L-Asparagine
L-Aspartic Acid
L-Cysteine
L-Glutamic acid
L-Glutamine
L-Histidine
L-Leucine
L-Lysine
L-Methionine
L-Phenylalanine
L-Proline
L-Serine
L-Threonine
L-Tryptophan
L-Tyrosine
L-Valine
Leukotriene C4
LysoPA12:0
LysoPA14:0
LysoPA16:0
LysoPA18:0
LysoPA18:1
LysoPA20:0
LysoPA20:4
LysoPA22:4
LysoPA22:6
LysoPC12:0
LysoPC16:0
LysoPC18:0
LysoPC18:1
LysoPC18:2
LysoPC20:0
LysoPC20:1
LysoPC20:4
LysoPC22:0
LysoPC22:1
LysoPC22:4
LysoPC22:6
LysoPC24:0
LysoPC24:1
LysoPE12:0
LysoPE14:0
LysoPE16:0
LysoPE18:0
LysoPE18:1
LysoPE18:2
LysoPE20:0
LysoPE20:1
LysoPE20:4
LysoPE22:0
LysoPE22:1
LysoPE22:4
LysoPE22:6
LysoPE24:0
LysoPE24:1
LysoPI16:0
LysoPI16:1
LysoPI18:0
LysoPI18:1
LysoPI18:2
LysoPI20:0
LysoPI22:1
LysoPI22:4
LysoPI24:1
LysoPS16:0
LysoPS16:1
LysoPS17:1
LysoPS18:0
LysoPS18:1
LysoPS18:2
LysoPS20:0
LysoPS20:1
LysoPS20:4
LysoPS22:0
LysoPS22:1
LysoPS22:4
LysoPS22:6
LysoPS24:0
LysoPS24:1
MAG 14:0
MAG 14:1
MAG 16:0
MAG 16:1(9)
MAG 18:0
MAG 18:1 (9)
MAG 18:2 (9,12)
MAG 18:3 (6,9,12)
MAG 18:4 (6,9,12,15)
MAG 20:0
MAG 20:1 (9)
MAG 20:3 (8,11,14)
MAG 20:4 (5,8,11,14)
MAG 20:5 (5,8,11,14,17)
MAG 22:0
MAG 22:1 (13)
MAG 24:0
MAG 24:1 (15)
Malic acid
Malonyl-CoA
Maresin 1
NAD
NADH
NADPH
omega-3-Arachidonic acid
Oxaloacetate
PA32:0
PA32:1
PA34:0
PA34:1
PA34:2
PA36:0
PA36:1
PA36:2
PA36:4
PA38:4
PA40:6
PGE2
PGF2a
PGF2J
Pyruvic acid
Resolvin D1
SM(d18:1/14:0)
SM(d18:1/16:0)
SM(d18:1/18:0)
SM(d18:1/18:1(9Z))
SM(d18:1/20:0)
SM(d18:1/22:0)
SM(d18:1/24:0)
SM(d18:1/24:1(15Z))
SM(d18:1/25:0)
SM(d18:1/26:0)
SM(d18:1/26:1(17Z))
Sphinganine
Sphingosine
Sphingosine-1-phosphate
Succinic acid
Succinyl-CoA
TAG16:0/32:0
TAG16:0/34:0
TAG16:0/34:1
TAG16:0/36:0
TAG16:0/36:1
TAG16:0/36:2
TAG16:0/36:4
TAG16:0/38:4
TAG18:0/36:0
TAG18:0/36:1
TAG18:0/36:2
TAG18:0/38:4
TAG18:1/36:2
TAG18:1/36:4
TAG18:1/38:4
TAG18:2/34:2
TXB2
