# Supplementary material for: Metabolite dynamics over the course of anti-tuberculosis treatment in individuals with mild and severe tuberculosis
Source: PLOS Glob Public Health. 2025 Oct 15;5(10):e0004925. doi: 10.1371/journal.pgph.0004925 (PMC12527214; doi:10.1371/journal.pgph.0004925)
Supplement: S3 Table — We tested the effect of solely treatment time (rather than including both treatment time and disease severity) and found no significantly differentially abundant metabolites as shown in this excel document. No adjusted p values (adj.P.Val column) for any metabolite were below 0.05. (CSV) [file pgph.0004925.s003.csv]

	logFC	AveExpr	t	P.Value	adj.P.Val	B	contrast	Metabolite
1	-0.490199756781359	0.186053506711492	-2.60650437734773	0.0117527463845662	0.700760034152079	-3.95346937621611	Baseline_vs_M1	36:4PE
2	-0.298381572047728	-0.28560641376773	-2.2915009974828	0.0257948334900439	0.700760034152079	-4.11840259885454	Baseline_vs_M1	TAG18:1/36:4
3	-0.311507141349387	-0.289371799094121	-2.28643506334352	0.0261097360972809	0.700760034152079	-4.12093870978166	Baseline_vs_M1	TAG18:0/38:4
4	-0.783135265691927	-0.759191769092623	-2.63717512102835	0.012396817811558	0.700760034152079	-4.14036806807665	Baseline_vs_M1	LysoPS24:1
5	-0.242132642580713	-0.0696768008121751	-2.10578769147069	0.0398099195108901	0.700760034152079	-4.20875778134635	Baseline_vs_M1	TAG18:2/34:2
6	-0.4095262895342	-0.397257665131899	-2.22034492299956	0.0316040986527975	0.700760034152079	-4.21570640154119	Baseline_vs_M1	LysoPC20:0
7	-0.362054982129289	-0.101479083002298	-2.08049371017463	0.0421596774891889	0.700760034152079	-4.22063427623646	Baseline_vs_M1	TAG18:0/36:2
8	-0.196202782112942	0.126072608881158	-2.06014676269593	0.0441364767792779	0.700760034152079	-4.23011054511627	Baseline_vs_M1	36:1PS
9	-0.291967812673319	-0.165265316362926	-1.97521724170345	0.0533734008601495	0.700760034152079	-4.2734823384183	Baseline_vs_M1	TAG16:0/36:4
10	-0.312213488163438	0.0145216447447084	-1.93651293337405	0.0579583398505287	0.700760034152079	-4.28617107793087	Baseline_vs_M1	LysoPC22:6
11	-0.186140350654428	0.11751044389884	-1.92466972534846	0.0594584271401764	0.700760034152079	-4.29140127770064	Baseline_vs_M1	PA34:2
12	-0.463397949626355	-5.71629695193422	-2.30277165922439	0.028428111754907	0.700760034152079	-4.32979344456493	Baseline_vs_M1	LysoPE22:1
13	-0.451554592726927	-0.771742185345272	-2.03611686039691	0.0498534964122946	0.700760034152079	-4.35946104187711	Baseline_vs_M1	TAG18:0/36:0
14	0.345718127329185	-0.0777779433097253	1.75124549274522	0.0854883452336063	0.827014132298314	-4.36506931712316	Baseline_vs_M1	Citric acid
15	-0.356973025664248	0.0772737663300536	-1.74373786082281	0.0868017232964877	0.827014132298314	-4.36813200110444	Baseline_vs_M1	36:0PC
16	0.619044998399578	0.597593303915081	2.19144693813498	0.0369304891813035	0.700760034152079	-4.37065262575014	Baseline_vs_M1	MAG 24:0
17	-0.211835867679887	0.0305932859881268	-1.73291654521997	0.0887242037306425	0.827014132298314	-4.37252758341631	Baseline_vs_M1	TAG16:0/36:2
18	-0.188005982347764	0.167518439361723	-1.64564156460277	0.105550905977812	0.827014132298314	-4.40715275156083	Baseline_vs_M1	LysoPC20:4
19	-0.399057630701444	-0.36322246304353	-1.58398842875646	0.118939868019118	0.827014132298314	-4.43071123005562	Baseline_vs_M1	L-Tyrosine
20	-0.38193715812635	-0.184463361483326	-1.52588305449125	0.132885286986992	0.827014132298314	-4.45578964595111	Baseline_vs_M1	LysoPC20:1
21	-0.316549457418057	-0.398966112191311	-1.51639561326733	0.135262051606294	0.827014132298314	-4.45737512505949	Baseline_vs_M1	36:4 DG(18:2(9Z,12Z)/18:2(9Z,12Z)/0:0)
22	-0.501066149488624	-0.585413259584637	-1.55708438171783	0.127346569859613	0.827014132298314	-4.4602413823194	Baseline_vs_M1	CerP(d18:1/8:0)
23	-0.310852440758489	-0.231875465772641	-1.50710716611556	0.138786367037927	0.827014132298314	-4.47678459944086	Baseline_vs_M1	22:1 13(Z)-Docosenoic acid
24	-0.243885218208852	0.0285198311013206	-1.45638318118766	0.150981707522691	0.827014132298314	-4.47702816025492	Baseline_vs_M1	PA34:0
25	-0.255565131391462	-3.34514903977556	-1.44807990359884	0.153726097011708	0.827014132298314	-4.48595562736755	Baseline_vs_M1	38:0 DG(20:0/18:0)
26	0.443702961634534	1.51573033797609	1.4239012069982	0.16013351327727	0.827014132298314	-4.48828024111688	Baseline_vs_M1	LysoPI18:1
27	-0.353959904421336	-0.363949250004254	-1.42053417476866	0.161319096917984	0.827014132298314	-4.49196466997193	Baseline_vs_M1	TAG16:0/34:0
28	-0.325743494314298	-5.60751193815813	-1.43368081285141	0.15815834954622	0.827014132298314	-4.49569372138027	Baseline_vs_M1	MAG 20:0
29	-0.312241564374087	-0.374626864268156	-1.39929016993668	0.167454114440258	0.827014132298314	-4.4977667324103	Baseline_vs_M1	36:3 DG
30	-0.171485879760428	0.0596274913543581	-1.37545598562309	0.174576025988931	0.827014132298314	-4.50464835164062	Baseline_vs_M1	LysoPA18:0
31	-0.134556305793457	0.13719880115496	-1.35402578076353	0.181275186608015	0.827014132298314	-4.51172938855053	Baseline_vs_M1	36:2PC
32	-0.231977044399588	0.0439637833080861	-1.35256628100676	0.18173846801468	0.827014132298314	-4.51220805850505	Baseline_vs_M1	TAG18:1/38:4
33	-0.67511699761267	-1.25485217150823	-1.47777438636415	0.149923302308448	0.827014132298314	-4.51328121395596	Baseline_vs_M1	Resolvin D1
34	-0.302230727847971	-6.11104495373967	-1.36266296550783	0.180824782048995	0.827014132298314	-4.52503068867301	Baseline_vs_M1	MAG 20:5 (5,8,11,14,17)
35	-0.492508857873213	-4.39345368406099	-1.39710135466239	0.171460085628558	0.827014132298314	-4.52598062836215	Baseline_vs_M1	MAG 20:3 (5,8,11)
36	0.470025312689694	1.35333961850897	1.31067759861986	0.195523423006416	0.827014132298314	-4.52643515363823	Baseline_vs_M1	36:0PE
37	-0.136044269001589	0.12352649408392	-1.30955772673703	0.195899594143764	0.827014132298314	-4.52678680897678	Baseline_vs_M1	LysoPE22:4
38	-0.165296740214192	0.0431208149771834	-1.30647212053597	0.196838350214552	0.827014132298314	-4.52708898571991	Baseline_vs_M1	40:6PC
39	0.3462725011709	0.140990938070311	1.28948624985987	0.20283799635663	0.827014132298314	-4.53251833607241	Baseline_vs_M1	alpha-Ketoglutaric acid
40	-0.144892500415498	0.228543234344006	-1.2710429694876	0.209170918842098	0.827014132298314	-4.53871732034039	Baseline_vs_M1	32:0PS
41	-0.339288750032752	-0.828599304528273	-1.26725167149747	0.210512688221389	0.827014132298314	-4.53941325353232	Baseline_vs_M1	L-Lysine
42	-0.635822825979856	-5.24398517953546	-1.58385068845856	0.134209577241444	0.827014132298314	-4.54256996567292	Baseline_vs_M1	MAG 18:4 (6,9,12,15)
43	-0.140211506976019	0.11499820788937	-1.24156143229381	0.219676246697412	0.832559287349477	-4.54725956642374	Baseline_vs_M1	LysoPC18:0
44	-0.19184718119404	0.0856744780936255	-1.23519931458443	0.222015809959861	0.832559287349477	-4.54918666106705	Baseline_vs_M1	36:2 DG 1,2-Dioleoyl-sn-glycerol
45	-0.125298208292126	0.259599606266464	-1.20487244896577	0.23342023006775	0.844483894202798	-4.5582492683358	Baseline_vs_M1	PA36:2
46	-0.225574338855503	-0.0534009968155318	-1.19988277721701	0.235431873535326	0.844483894202798	-4.56012076014203	Baseline_vs_M1	32:2 DG
47	-0.335669716512132	-0.261049861378693	-1.17381091674059	0.245537309273417	0.861992681491782	-4.56731872548637	Baseline_vs_M1	TAG16:0/36:1
48	-0.127725208032103	0.239295833491168	-1.14674092688629	0.256461515395728	0.869716369844946	-4.5750459829416	Baseline_vs_M1	36:2PE
49	-0.206544244682352	-0.0216707201324634	-1.14149615282368	0.258617579160733	0.869716369844946	-4.5765240018909	Baseline_vs_M1	TAG16:0/34:1
50	-0.217503892020433	0.197137117554572	-1.12961265462838	0.263550415104529	0.869716369844946	-4.57984981943146	Baseline_vs_M1	PA32:0
51	-0.125496348754915	0.276000909515922	-1.11110253251353	0.271366169957741	0.877949373392693	-4.58496635313035	Baseline_vs_M1	34:1PC
52	-0.109121202699623	0.176113267119386	-1.09035094196685	0.280320679560423	0.889366775759217	-4.59060963169348	Baseline_vs_M1	36:4PC
53	-0.35620020252758	-0.354537975747088	-1.03929714864882	0.305082567376393	0.889366775759217	-4.59685675914988	Baseline_vs_M1	34:3 DG
54	-0.12378731924435	0.252655011875933	-1.03521517135645	0.305106473189177	0.889366775759217	-4.605123523819	Baseline_vs_M1	LysoPC16:0
55	-0.568442086872084	-0.162569487474236	-1.02861688236476	0.308169899092315	0.889366775759217	-4.60681345720827	Baseline_vs_M1	32:0PC
56	0.438775484057222	0.934068698785752	0.861420444319702	0.402651285401471	0.889366775759217	-4.60713727700051	Baseline_vs_M1	32:1PI
57	0.29021959365569	0.735254412274644	0.815373316104475	0.427695408317903	0.889366775759217	-4.61028013606524	Baseline_vs_M1	34:1PI
58	0.148282579060283	0.247381778973577	0.710298060469591	0.488483898361323	0.889366775759217	-4.61690199824355	Baseline_vs_M1	SM(d18:1/24:0)
59	0.344102624551143	0.460671364449916	0.968117715916812	0.337847973667791	0.889366775759217	-4.61778368239377	Baseline_vs_M1	Succinic acid
60	-0.333095058580427	-0.00137410947244128	-0.977540778420038	0.332589051949142	0.889366775759217	-4.61955248212241	Baseline_vs_M1	34:0PE
61	0.233453810097262	1.13137102571937	0.972041966963818	0.33529259672234	0.889366775759217	-4.62088764356451	Baseline_vs_M1	36:4PI
62	-0.276972403616456	-0.168904159065231	-0.971387209015995	0.33561548125676	0.889366775759217	-4.62104615274566	Baseline_vs_M1	L-Proline
63	-0.107420607561277	-6.09980682464825	-0.588458297125482	0.565035388166787	0.890188648024288	-4.62356928964257	Baseline_vs_M1	MAG 16:1(9)
64	-0.130691115249009	0.106658602099721	-0.957624514596609	0.342449939416706	0.889366775759217	-4.62435466474107	Baseline_vs_M1	38:4PS
65	-0.167925046574414	-5.70675631555324	-0.725107468173518	0.476061038421826	0.889366775759217	-4.62621895242696	Baseline_vs_M1	LysoPE24:0
66	0.0997553062781588	0.238628506049804	0.521859292523176	0.609436052724649	0.905514814590453	-4.62673063833601	Baseline_vs_M1	SM(d18:1/22:0)
67	-0.205495819658579	-0.0379224435171374	-0.923134617070933	0.359976111323814	0.889366775759217	-4.63245013929599	Baseline_vs_M1	34:2PC
68	-0.397954475068756	-0.0377776338986406	-0.910383666001393	0.366599620087741	0.889366775759217	-4.63537191283667	Baseline_vs_M1	34:2PE
69	0.0473520809004397	0.25632070926413	0.259917000596822	0.798483576102007	0.927066483218143	-4.63564162261392	Baseline_vs_M1	SM(d18:1/24:1(15Z))
70	0.181138267206401	0.0311958236745049	0.871274595156295	0.387398015551622	0.889366775759217	-4.6440926984371	Baseline_vs_M1	L-Ariginine
71	-0.265601069873635	-5.80710626871386	-0.783286170960767	0.437761503284826	0.889366775759217	-4.64471444006434	Baseline_vs_M1	MAG 18:2 (9,12)
72	-0.154965509841859	0.153967245216438	-0.866417328843293	0.390031817022532	0.889366775759217	-4.64515037184941	Baseline_vs_M1	LysoPE18:2
73	-0.106449863083019	0.353811081333901	-0.851721988600841	0.398068093079222	0.889366775759217	-4.6483159644419	Baseline_vs_M1	PA34:1
74	-0.10534781292339	0.145729991716068	-0.849430020159529	0.399330656513969	0.889366775759217	-4.64880503088486	Baseline_vs_M1	Cer(d18:1/16:0)
75	-0.126260151460664	-0.291303018021587	-0.623382350291358	0.537607019158372	0.889366775759217	-4.64941813623582	Baseline_vs_M1	LysoPE24:1
76	-0.11649574712033	0.281031339294814	-0.837004615934116	0.406218364024066	0.889366775759217	-4.65143448737325	Baseline_vs_M1	LysoPA16:0
77	0.0751028354888378	1.73294604361928	0.145105216940991	0.885844272537639	0.940022332695248	-4.65326083601981	Baseline_vs_M1	LysoPS18:0
78	-0.138943321671524	0.0523244199011231	-0.827036754661761	0.411796142603925	0.889366775759217	-4.65351710068822	Baseline_vs_M1	TAG18:1/36:2
79	-0.0844282806405807	0.10597286776936	-0.823030192110537	0.414051212373331	0.889366775759217	-4.65434747635913	Baseline_vs_M1	38:4PC
80	0.102320257628375	-0.856907227913101	0.187744385573881	0.852805196015516	0.927066483218143	-4.655800637878	Baseline_vs_M1	TXB2
81	-0.0810969775120289	0.0698891201656925	-0.806843588148902	0.423237904266833	0.889366775759217	-4.65766288042782	Baseline_vs_M1	PA38:4
82	-0.146651674298309	-0.476003307382257	-0.789702445194667	0.433226724759863	0.889366775759217	-4.65855750167037	Baseline_vs_M1	L-Cysteine
83	-0.162515679690789	-0.203250098097494	-0.79622822053427	0.42932867859791	0.889366775759217	-4.65980286979244	Baseline_vs_M1	CerP(d18:1/26:1(17Z))
84	0.349753353250867	-4.85723294268045	0.395528470416755	0.695356996415486	0.927066483218143	-4.66245895033096	Baseline_vs_M1	36:0 DG(18:0/18:0/0:0)
85	-0.15921158620665	0.0550769741662156	-0.781414879199779	0.437915049361277	0.889366775759217	-4.66274364445988	Baseline_vs_M1	L-Methionine
86	0.329432492965967	-0.525956033989996	0.527101679199405	0.601886388458272	0.905514814590453	-4.66286866866145	Baseline_vs_M1	MAG 18:0
87	-0.0958278103863642	0.328633662921298	-0.764444680192381	0.447875298960753	0.889366775759217	-4.6660473129892	Baseline_vs_M1	LysoPA18:1
88	-0.109190996699966	-0.026565031716527	-0.747933002580048	0.457692208669968	0.889366775759217	-4.66919463801373	Baseline_vs_M1	LysoPC18:2
89	0.233288444601132	1.50720801154073	0.745104034829755	0.459386522350973	0.889366775759217	-4.66972722271156	Baseline_vs_M1	LysoPI18:2
90	0.123286814853223	0.656309609662889	0.74180993119272	0.46136395429772	0.889366775759217	-4.67034492000598	Baseline_vs_M1	38:4PI
91	-0.237841268117838	-0.109498980386687	-0.731435334463285	0.46762359187187	0.889366775759217	-4.67227305381449	Baseline_vs_M1	32:1PE
92	0.114535937689326	0.0981558502372113	0.507632085104361	0.614652480206853	0.905514814590453	-4.6724197503978	Baseline_vs_M1	Cholesterol
93	-0.22927779813144	0.0221493498740429	-0.723765891444062	0.472281969992219	0.889366775759217	-4.67368156076649	Baseline_vs_M1	32:1PC
94	0.42852099728547	-1.06665857951503	0.706763753739187	0.482702045836297	0.889366775759217	-4.67675281486171	Baseline_vs_M1	Prostanoic acid skeleton
95	-0.195980684413393	-5.49690300317528	-0.523163271309344	0.60382771426795	0.905514814590453	-4.67722075995754	Baseline_vs_M1	MAG 20:4 (5,8,11,14)
96	0.233073579072146	-0.392348140559424	0.688853329777733	0.493869847778785	0.889366775759217	-4.67989999078754	Baseline_vs_M1	2-Hydroxyglutarate
97	-0.0835539906776932	0.140573955669598	-0.681860365968688	0.498193572047906	0.889366775759217	-4.68112362995831	Baseline_vs_M1	PA36:4
98	-0.0616557895493723	0.117614313746276	-0.681270940621863	0.498563497860256	0.889366775759217	-4.68122523809968	Baseline_vs_M1	CerP(d18:1/14:0)
99	-0.189230776382701	-0.337585487224143	-0.679320608271379	0.499788603649678	0.889366775759217	-4.68156083822967	Baseline_vs_M1	TAG16:0/32:0
100	0.195576555259298	0.521457457802482	0.66427946395819	0.509291643333835	0.889366775759217	-4.68411761914141	Baseline_vs_M1	18:1 cis-7-octadecenoic acid; C18:1n-11
101	-0.101430316781011	0.244340909676448	-0.663050955544577	0.510072092503258	0.889366775759217	-4.68432399062146	Baseline_vs_M1	Cer(d18:1/24:1(15Z))
102	0.136559400743751	0.916843149176924	0.657634610907935	0.513520649512014	0.889366775759217	-4.68522942819184	Baseline_vs_M1	36:2PI
103	-0.292274497688925	-1.19122982304988	-0.652803681031495	0.516606966913416	0.889366775759217	-4.6860309081341	Baseline_vs_M1	omega-3-Arachidonic acid
104	-0.0663878741636119	0.127531375187735	-0.625803015062745	0.534084925276125	0.889366775759217	-4.68703107511159	Baseline_vs_M1	40:6PE
105	-0.0672549021949665	0.290071620464879	-0.639091323042819	0.525420849383021	0.889366775759217	-4.68827453072872	Baseline_vs_M1	CerP(d18:1/24:1(15Z))
106	-0.0794168434086655	0.134913653270424	-0.628134085967682	0.532520233744799	0.889366775759217	-4.69003400277937	Baseline_vs_M1	22:0 Docosanoic acid
107	-0.223998117438276	-5.04689221098743	-0.41102762494789	0.683051582723791	0.927066483218143	-4.69160671317713	Baseline_vs_M1	MAG 18:3 (6,9,12)
108	0.170348520166671	0.340854930293155	0.616521418010151	0.540098377309363	0.889366775759217	-4.69186633099257	Baseline_vs_M1	18:0 Stearic acid
109	-0.24970500964212	-0.0824132674526189	-0.609190139331353	0.544910984143172	0.889366775759217	-4.69300592757543	Baseline_vs_M1	L-Valine
110	-0.129887588528536	-0.106932718995542	-0.608532178755594	0.545343969170204	0.889366775759217	-4.69310755209691	Baseline_vs_M1	L-Leucine
111	-0.0983976547328901	0.361610343316604	-0.603674945614314	0.548545793690771	0.889366775759217	-4.69385445151964	Baseline_vs_M1	24:1 Nervonic acid
112	-0.0738760472234662	0.0857030410041468	-0.601790784923629	0.549790370469334	0.889366775759217	-4.69414260589548	Baseline_vs_M1	LysoPE20:0
113	0.119169674503093	-0.0804407584225046	0.566006688062795	0.573738016420119	0.891174907218215	-4.69581686162882	Baseline_vs_M1	CerP(d18:1/24:0)
114	0.175401774979997	1.15932670272077	0.579770972682105	0.56444063410865	0.890188648024288	-4.69744490873709	Baseline_vs_M1	34:2PI
115	-0.123258265553062	0.351857773737363	-0.576722921931534	0.566483685106365	0.890188648024288	-4.69789253491374	Baseline_vs_M1	20:4 omega-3-Arachidonic acid
116	0.101802765261402	0.141307890222937	0.559769294153716	0.577913424680903	0.891174907218215	-4.70034010862918	Baseline_vs_M1	24:0 Lignoceric acid
117	0.112108493008561	0.7453052378274	0.329729579597692	0.74307231701713	0.927066483218143	-4.70271716823599	Baseline_vs_M1	LysoPI18:0
118	0.0644547569852971	0.274933917121962	0.518794747236165	0.605988644478751	0.905514814590453	-4.70595968176132	Baseline_vs_M1	LysoPC24:0
119	0.0828395422693853	0.484121718832222	0.396525648904111	0.69344223864075	0.927066483218143	-4.70785898165048	Baseline_vs_M1	Cer(d18:1/26:1(17Z))
120	0.0974209473940501	0.696449262485287	0.189090099978174	0.850874241628655	0.927066483218143	-4.7081161504523	Baseline_vs_M1	34:0 DG(18:0/16:0/0:0)
121	-0.0492655711610892	0.273897465149409	-0.245947525414864	0.806819212925539	0.927066483218143	-4.709104200765	Baseline_vs_M1	PA32:1
122	-0.0568014921611108	0.363058194798863	-0.48725183357923	0.628019616194022	0.917019793557642	-4.70999972169189	Baseline_vs_M1	CerP(d18:1/16:0)
123	-0.0485966602312386	-4.08407351463557	-0.193362588256844	0.847566762575897	0.927066483218143	-4.71042603464617	Baseline_vs_M1	40:0 DG(20:0/20:0/0:0)
124	-0.215853756211473	-0.266044047144319	-0.47306500071486	0.638042127504036	0.923482026650578	-4.71173543523123	Baseline_vs_M1	38:4PE
125	0.0695596631738698	0.437340856862286	0.46061592916552	0.646893403594547	0.927066483218143	-4.71321688660881	Baseline_vs_M1	CerP(d18:1/18:0)
126	-0.107816059630919	-0.239805370804523	-0.433083219175529	0.666650918437341	0.927066483218143	-4.71635480660192	Baseline_vs_M1	TAG16:0/36:0
127	-0.0573214367899236	0.318029838585199	-0.250212233190501	0.803493159776939	0.927066483218143	-4.71679884163114	Baseline_vs_M1	Sphingosine
128	-0.110976782974042	0.28488940300844	-0.428258520788325	0.670138241847718	0.927066483218143	-4.71688501354481	Baseline_vs_M1	22:6 (4Z,7Z,10Z,13Z,16Z,19Z)-4,7,10,13,1 6,19-Docosahexaenoic acid
129	0.0578403525852278	-5.42514067804886	0.331534320894044	0.741601962551842	0.927066483218143	-4.71698808380873	Baseline_vs_M1	LysoPE22:0
130	0.102128081768466	1.28882974597074	0.407782277097371	0.685048589255072	0.927066483218143	-4.71704404817524	Baseline_vs_M1	36:1PE
131	-0.085481998789194	0.0879861759279671	-0.426738482150705	0.671238455213748	0.927066483218143	-4.71705084104982	Baseline_vs_M1	20:0 Arachidic acid
132	-0.155218292877037	-0.0699871741727218	-0.304132994458027	0.762291098515446	0.927066483218143	-4.71763162820941	Baseline_vs_M1	MAG 16:0
133	0.181746893962569	0.900301856276548	0.306937463101277	0.760143045613902	0.927066483218143	-4.71968873630997	Baseline_vs_M1	32:0PE
134	0.113985111717533	0.558946987387774	0.376156569053084	0.708276910994439	0.927066483218143	-4.72016755841126	Baseline_vs_M1	20:1 cis-17-octadecenoic acid; C18:1n-1
135	0.129699142567123	0.450761370134737	0.388103851655357	0.699439879746412	0.927066483218143	-4.72106980107079	Baseline_vs_M1	34:0PC
136	-0.0980859814276022	0.750033024979732	-0.314683584097419	0.754263402936764	0.927066483218143	-4.72122774050914	Baseline_vs_M1	32:0PI
137	-0.155612394209239	0.317736063942626	-0.361898037600221	0.718843035017371	0.927066483218143	-4.7214941349948	Baseline_vs_M1	TAG18:0/36:1
138	0.0863919679521143	0.0954615349593913	0.37323865536641	0.710407997554249	0.927066483218143	-4.72251560417281	Baseline_vs_M1	L-Serine
139	-0.146946758610321	0.20522186881959	-0.283071827832503	0.778247668113561	0.927066483218143	-4.72354744891905	Baseline_vs_M1	34:1PE
140	-0.0367182787175085	0.125690543682605	-0.358763752231696	0.721147718923051	0.927066483218143	-4.72386966364457	Baseline_vs_M1	Cer(d18:1/24:0)
141	-0.0467047618908096	0.337417173651816	-0.11890244893358	0.905839702415421	0.940022332695248	-4.72441790101789	Baseline_vs_M1	LysoPI16:0
142	-0.0765579741371594	-5.01753282061043	-0.243045239460459	0.808928268242078	0.927066483218143	-4.72574603559803	Baseline_vs_M1	MAG 18:1 (9)
143	-0.0661930273747096	0.16665013936563	-0.184904047615754	0.854024881510047	0.927066483218143	-4.72696076910438	Baseline_vs_M1	16:0 Palmitic Acid
144	-0.0941622482236143	-0.0237292154497513	-0.315858357799137	0.753307578720185	0.927066483218143	-4.72757096834063	Baseline_vs_M1	L-Phenylalanine
145	-0.0929974203131259	-0.261141843152604	-0.31048392228191	0.757368547136298	0.927066483218143	-4.72800164358274	Baseline_vs_M1	Fumaric acid
146	0.0893625792406997	-0.863919195542712	0.195973961030312	0.845410757462198	0.927066483218143	-4.72867308372029	Baseline_vs_M1	PGE2
147	-0.0631247750575114	0.205846350758798	-0.300302135188234	0.765080803421332	0.927066483218143	-4.72879740816362	Baseline_vs_M1	L-Aspargine
148	-0.0767193976228136	0.0255529251219414	-0.296583371150352	0.767903628336091	0.927066483218143	-4.72908147424564	Baseline_vs_M1	Pyruvic acid
149	-0.0614704356465458	-4.32469933680469	-0.120443230891565	0.904597060408686	0.940022332695248	-4.73121259219875	Baseline_vs_M1	32:0 DG(16:0/16:0/0:0)
150	-0.0370787093729467	0.144073314905577	-0.240889701048218	0.81053786457255	0.927066483218143	-4.73291425764074	Baseline_vs_M1	Cer(d18:1/26:0)
151	0.0498107896028605	0.184915485992725	0.236584548595664	0.813859528409165	0.927066483218143	-4.73317759416286	Baseline_vs_M1	36:1PC
152	-0.0487645880382237	-0.183946276711629	-0.225881051475322	0.822132664553112	0.927066483218143	-4.7338117939926	Baseline_vs_M1	L-Histidine
153	0.0580311975475578	0.0706228336724378	0.209256874291378	0.835022174998778	0.927066483218143	-4.7347387780021	Baseline_vs_M1	18:2 9(Z),11(E)-Conjugated Linoleic Acid
154	-0.0226188522242085	0.179973895645297	-0.204762510451292	0.8385148599327	0.927066483218143	-4.73497726069715	Baseline_vs_M1	CerP(d18:1/20:0)
155	0.0395740651436123	0.0499036566798227	0.185467812220209	0.853545577730833	0.927066483218143	-4.73594240408972	Baseline_vs_M1	L-Glutamine
156	-0.0756130203048324	0.441008176864511	-0.172510559320713	0.863670490062034	0.931409352027684	-4.73653708859902	Baseline_vs_M1	34:1 DG(16:0/18:1(9Z)/0:0)
157	0.0373316355214309	0.264023056264884	0.144302090226067	0.885790291965788	0.940022332695248	-4.73768311001473	Baseline_vs_M1	L-Aspartic acid
158	-0.0311274570298124	0.0329008660281849	-0.130743811782342	0.896455837575936	0.940022332695248	-4.73816141835474	Baseline_vs_M1	Malic acid
159	-0.0270358022390665	-0.187819701988241	-0.12518369467357	0.900835354084477	0.940022332695248	-4.73834394855713	Baseline_vs_M1	L-Tryptophan
160	0.0237961477157226	0.135958507358523	0.102734597715358	0.918547917144382	0.947252539555144	-4.73900033119585	Baseline_vs_M1	L-Threonine
161	-0.00842998558431705	0.342009431717545	-0.0686764068503978	0.945496698046539	0.966460456753905	-4.73974938845294	Baseline_vs_M1	Cer(d18:1/22:0)
162	-0.0238853200246434	0.442673455274502	-0.059600712831802	0.952690053863777	0.966460456753905	-4.73989878211901	Baseline_vs_M1	TAG16:0/38:4
163	0.00832859123428446	0.541536214345931	0.0497563556083823	0.960497109939777	0.966460456753905	-4.74003693274356	Baseline_vs_M1	LysoPC18:1
164	0.0112626618338669	0.345719681892143	0.049622716699949	0.960603120652366	0.966460456753905	-4.74003863707485	Baseline_vs_M1	L-Glutamic acid
165	-0.00432946611596446	0.639044920852656	-0.0220352173625378	0.982499748539612	0.982499748539612	-4.7402923347794	Baseline_vs_M1	Cer(d18:1/20:0)
166	0.385770145675447	0.274933917121962	3.10505437577874	0.00300721758562061	0.242128017100531	-3.66748239176176	Baseline_vs_EOT	LysoPC24:0
167	0.444649586251738	-0.026565031716527	3.04574653764784	0.00356192843424296	0.242128017100531	-3.70286114193486	Baseline_vs_EOT	LysoPC18:2
168	0.520013294324389	-5.42514067804886	2.98065704450325	0.00440232758364602	0.242128017100531	-3.80061886579719	Baseline_vs_EOT	LysoPE22:0
169	0.476379635207341	0.541536214345931	2.84596924824397	0.00621330615312756	0.256298878816512	-3.81948978535428	Baseline_vs_EOT	LysoPC18:1
170	0.338112670389459	0.0857030410041468	2.75424981375648	0.00796242755744314	0.262760109395624	-3.87160523670556	Baseline_vs_EOT	LysoPE20:0
171	0.267235636235946	0.125690543682605	2.61108262518626	0.0116140412037083	0.319386133101978	-3.95097318606186	Baseline_vs_EOT	Cer(d18:1/24:0)
172	0.31478747877832	0.328633662921298	2.51114590402349	0.0150068153512294	0.353732076136122	-4.00484259803063	Baseline_vs_EOT	LysoPA18:1
173	0.437675511295139	0.153967245216438	2.44705836662259	0.017631024168377	0.363639873472776	-4.03868428339319	Baseline_vs_EOT	LysoPE18:2
174	0.441349409999863	-0.0777779433097253	2.23566860945094	0.0294588311038991	0.531015807984893	-4.14613690778675	Baseline_vs_EOT	Citric acid
175	0.305923371302894	0.281031339294814	2.19801392095594	0.0321827762415087	0.531015807984893	-4.16456880601906	Baseline_vs_EOT	LysoPA16:0
176	0.234839086650602	0.11499820788937	2.07948091471808	0.0422562240378382	0.60210151916288	-4.22110760806468	Baseline_vs_EOT	LysoPC18:0
177	0.342975266287606	0.656309609662889	2.06366316615863	0.043789201393664	0.60210151916288	-4.22847779892924	Baseline_vs_EOT	38:4PI
178	0.249546438561552	0.0596274913543581	2.00156504483011	0.0502828865704586	0.619655200506638	-4.25700284455362	Baseline_vs_EOT	LysoPA18:0
179	-0.245721632392045	0.145729991716068	-1.98127825689359	0.0525768048914723	0.619655200506638	-4.26617834286605	Baseline_vs_EOT	Cer(d18:1/16:0)
180	0.391488151720256	0.916843149176924	1.88530527323216	0.0646843677878936	0.638672772846701	-4.30860538214062	Baseline_vs_EOT	36:2PI
181	0.444351552907881	1.13137102571937	1.85016623773265	0.0696733934014583	0.638672772846701	-4.32372632370217	Baseline_vs_EOT	36:4PI
182	0.925083481819988	0.696449262485287	1.86748430569792	0.0683690751062341	0.638672772846701	-4.35089057331282	Baseline_vs_EOT	34:0 DG(18:0/16:0/0:0)
183	0.675680203371938	0.460671364449916	1.85859001298747	0.0692348015418982	0.638672772846701	-4.35185949585534	Baseline_vs_EOT	Succinic acid
184	0.547687782452914	1.51573033797609	1.75760218417297	0.0843892539148284	0.650982568672793	-4.36246777967608	Baseline_vs_EOT	LysoPI18:1
185	0.404916197367989	0.135958507358523	1.74813600680197	0.0860302999621374	0.650982568672793	-4.36633910984587	Baseline_vs_EOT	L-Threonine
186	0.313632653804665	0.141307890222937	1.72453006353018	0.0902382530762754	0.650982568672793	-4.37591875055556	Baseline_vs_EOT	24:0 Lignoceric acid
187	0.196702110924238	0.167518439361723	1.7217599436983	0.0907430247240863	0.650982568672793	-4.37703591836542	Baseline_vs_EOT	LysoPC20:4
188	0.519587032098386	-5.01753282061043	1.64951013999738	0.10508283915588	0.668654761390618	-4.41354028880484	Baseline_vs_EOT	MAG 18:1 (9)
189	0.334770978339688	0.0311958236745049	1.61024753698583	0.113078674516447	0.668654761390618	-4.42076977319003	Baseline_vs_EOT	L-Ariginine
190	0.472721897245375	0.521457457802482	1.60560885269262	0.114096712916609	0.668654761390618	-4.42253596035946	Baseline_vs_EOT	18:1 cis-7-octadecenoic acid; C18:1n-11
191	-0.36495838657931	-5.60751193815813	-1.63801997433827	0.107970062606258	0.668654761390618	-4.42539272733019	Baseline_vs_EOT	MAG 20:0
192	0.256386921814276	0.0145216447447084	1.59024708689523	0.117521139880775	0.668654761390618	-4.428354291423	Baseline_vs_EOT	LysoPC22:6
193	0.471078811851292	1.50720801154073	1.50458683898097	0.138161458105403	0.695783543313215	-4.45992443739675	Baseline_vs_EOT	LysoPI18:2
194	0.305768693082514	0.0550769741662156	1.50072122300209	0.139156708662643	0.695783543313215	-4.46131377913951	Baseline_vs_EOT	L-Methionine
195	-0.198571439225711	-0.289371799094121	-1.45749692690038	0.150675323662032	0.710326525835294	-4.47663842882527	Baseline_vs_EOT	TAG18:0/38:4
196	0.218369905127442	0.244340909676448	1.42748616835668	0.159102762890112	0.71442545969591	-4.48704925537481	Baseline_vs_EOT	Cer(d18:1/24:1(15Z))
197	0.581272116867734	-5.49690300317528	1.5128864061427	0.138390065247265	0.695783543313215	-4.48929507805563	Baseline_vs_EOT	MAG 20:4 (5,8,11,14)
198	0.726859551755736	-0.0699871741727218	1.42420051096049	0.160611505280538	0.71442545969591	-4.49457701470285	Baseline_vs_EOT	MAG 16:0
199	-0.731898071031171	0.20522186881959	-1.40989652792059	0.164534348293604	0.71442545969591	-4.49660511782956	Baseline_vs_EOT	34:1PE
200	-0.264948962090611	0.197137117554572	-1.37601997659928	0.174402319608929	0.737855967576239	-4.50446066847049	Baseline_vs_EOT	PA32:0
201	1.03544441203774	-0.525956033989996	1.52607824534807	0.137160063617019	0.695783543313215	-4.51016729025358	Baseline_vs_EOT	MAG 18:0
202	-0.726018277517022	-5.24398517953546	-1.8085298320436	0.0907377444994078	0.650982568672793	-4.51845294812016	Baseline_vs_EOT	MAG 18:4 (6,9,12,15)
203	-0.152297146394014	-0.0696768008121751	-1.32450318513218	0.190822798403993	0.78714404341647	-4.52132261885828	Baseline_vs_EOT	TAG18:2/34:2
204	0.816741338579967	-0.856907227913101	1.49861429533737	0.14824694534536	0.710326525835294	-4.53147162410018	Baseline_vs_EOT	TXB2
205	0.352366903206477	0.247381778973577	1.68789570229613	0.112236776114584	0.668654761390618	-4.53155213748216	Baseline_vs_EOT	SM(d18:1/24:0)
206	0.387027803113051	1.15932670272077	1.27927716747143	0.206179422103692	0.798318530916883	-4.53565208699459	Baseline_vs_EOT	34:2PI
207	-0.69928982044132	-0.162569487474236	-1.2653906731815	0.21107501298106	0.798318530916883	-4.53996222667173	Baseline_vs_EOT	32:0PC
208	0.34584356488934	0.0706228336724378	1.24709029696004	0.217657906422016	0.798318530916883	-4.5455775961783	Baseline_vs_EOT	18:2 9(Z),11(E)-Conjugated Linoleic Acid
209	0.15226049915316	0.342009431717545	1.24041777800196	0.220095460946108	0.798318530916883	-4.54760664120169	Baseline_vs_EOT	Cer(d18:1/22:0)
210	-0.251811265932543	-0.203250098097494	-1.23372241106477	0.222561529831373	0.798318530916883	-4.54963273578874	Baseline_vs_EOT	CerP(d18:1/26:1(17Z))
211	-0.44892480241422	-4.39345368406099	-1.27346633378909	0.211514067275737	0.798318530916883	-4.55229713509907	Baseline_vs_EOT	MAG 20:3 (5,8,11)
212	-0.412972337182605	-0.00137410947244128	-1.21195823701465	0.230718127134904	0.807302462523272	-4.556150129096	Baseline_vs_EOT	34:0PE
213	-0.6191389090245	-5.04689221098743	-1.18033924220957	0.244220630430779	0.807302462523272	-4.56709933214105	Baseline_vs_EOT	MAG 18:3 (6,9,12)
214	0.404811505002464	-0.392348140559424	1.17358002009788	0.245722550168252	0.807302462523272	-4.56756147626564	Baseline_vs_EOT	2-Hydroxyglutarate
215	0.344898531251013	0.558946987387774	1.13818240147299	0.260077681877714	0.807302462523272	-4.57739603562291	Baseline_vs_EOT	20:1 cis-17-octadecenoic acid; C18:1n-1
216	-0.210790974891071	-0.476003307382257	-1.13508522212874	0.261455982181926	0.807302462523272	-4.57818632616006	Baseline_vs_EOT	L-Cysteine
217	-0.21364627198293	-5.71629695193422	-1.13175064563146	0.266732874766029	0.807302462523272	-4.58028488159795	Baseline_vs_EOT	LysoPE22:1
218	-0.283255927481872	-0.36322246304353	-1.12433412366857	0.265762794647188	0.807302462523272	-4.58131684007722	Baseline_vs_EOT	L-Tyrosine
219	0.309220021205458	-0.337585487224143	1.11007066033569	0.271806622009817	0.807302462523272	-4.58524928687099	Baseline_vs_EOT	TAG16:0/32:0
220	-0.223239087627308	-0.291303018021587	-1.10219499590388	0.278886305235312	0.807302462523272	-4.58550376597575	Baseline_vs_EOT	LysoPE24:1
221	0.670461537365174	-1.06665857951503	1.10579858603821	0.273635496685535	0.807302462523272	-4.58641808372654	Baseline_vs_EOT	Prostanoic acid skeleton
222	0.400614728137626	0.735254412274644	1.12552896669478	0.278161229557979	0.807302462523272	-4.58654110714772	Baseline_vs_EOT	34:1PI
223	0.191625320166171	0.238628506049804	1.00246751518761	0.332114391817428	0.876848928198654	-4.59665598827719	Baseline_vs_EOT	SM(d18:1/22:0)
224	0.227256616784797	-0.187819701988241	1.05226479601291	0.297287144539168	0.845730669809703	-4.60071019027981	Baseline_vs_EOT	L-Tryptophan
225	0.171646221755335	0.25632070926413	0.942171289498901	0.361125111226675	0.911053817116657	-4.60128935009196	Baseline_vs_EOT	SM(d18:1/24:1(15Z))
226	0.332967396917487	-5.80710626871386	0.998743528550901	0.323518461646423	0.875090920846883	-4.60740417392992	Baseline_vs_EOT	MAG 18:2 (9,12)
227	0.218203953310475	-0.183946276711629	1.01073628205796	0.316576221675313	0.875090920846883	-4.61134221254671	Baseline_vs_EOT	L-Histidine
228	0.249529073981639	-0.239805370804523	1.00232613775532	0.320583117639363	0.875090920846883	-4.61344661130959	Baseline_vs_EOT	TAG16:0/36:0
229	0.0880619472024185	0.117614313746276	0.973048046940392	0.334796863494032	0.876848928198654	-4.6206438876577	Baseline_vs_EOT	CerP(d18:1/14:0)
230	-0.385525969213883	-1.25485217150823	-0.814344489312963	0.421885010126262	0.911053817116657	-4.62609096451891	Baseline_vs_EOT	Resolvin D1
231	0.198480383791089	-6.11104495373967	0.872509732330784	0.388283445845965	0.911053817116657	-4.62732796635723	Baseline_vs_EOT	MAG 20:5 (5,8,11,14,17)
232	0.199111138411422	0.351857773737363	0.931636973946507	0.355602721230188	0.911053817116657	-4.63048052338627	Baseline_vs_EOT	20:4 omega-3-Arachidonic acid
233	0.156227662557317	0.934068698785752	0.306711991405613	0.763305352934029	0.92597587194247	-4.63447466506383	Baseline_vs_EOT	32:1PI
234	-0.132664267193141	-0.165265316362926	-0.897498753436366	0.373443893549605	0.911053817116657	-4.63736925853509	Baseline_vs_EOT	TAG16:0/36:4
235	0.0301170470950433	-6.09980682464825	0.164983485481475	0.871173553632659	0.92597587194247	-4.63742450632302	Baseline_vs_EOT	MAG 16:1(9)
236	-0.134499543854424	-5.70675631555324	-0.580774730775833	0.567319795875059	0.92597587194247	-4.63744001640415	Baseline_vs_EOT	LysoPE24:0
237	0.171960838046397	0.0981558502372113	0.784939257781502	0.437367674588414	0.911053817116657	-4.64207459252278	Baseline_vs_EOT	Cholesterol
238	-0.193736570909457	-0.0379224435171374	-0.870309359559132	0.387920515440079	0.911053817116657	-4.64430332758614	Baseline_vs_EOT	34:2PC
239	-0.106079784500442	0.0305932859881268	-0.867782286765395	0.38929055524273	0.911053817116657	-4.64485372023768	Baseline_vs_EOT	TAG16:0/36:2
240	0.246008845772259	1.73294604361928	0.531972392172684	0.599654574183832	0.92597587194247	-4.64854761018465	Baseline_vs_EOT	LysoPS18:0
241	-0.170199905729079	0.0772737663300536	-0.83139060430692	0.409354110639471	0.911053817116657	-4.65261037391153	Baseline_vs_EOT	36:0PC
242	0.176816147833565	0.0499036566798227	0.828666551815934	0.410880967042354	0.911053817116657	-4.65317821475222	Baseline_vs_EOT	L-Glutamine
243	-0.177641742569252	-0.374626864268156	-0.796089862814578	0.429471759502876	0.911053817116657	-4.65861539534887	Baseline_vs_EOT	36:3 DG
244	0.0826001674056559	0.12352649408392	0.795106535906967	0.430038573625591	0.911053817116657	-4.65880949557546	Baseline_vs_EOT	LysoPE22:4
245	0.207319747549968	0.28488940300844	0.800045253039327	0.427132577518315	0.911053817116657	-4.65903651215944	Baseline_vs_EOT	22:6 (4Z,7Z,10Z,13Z,16Z,19Z)-4,7,10,13,1 6,19-Docosahexaenoic acid
246	-0.103215689607518	-0.28560641376773	-0.792672463209857	0.431380510795962	0.911053817116657	-4.66051360453412	Baseline_vs_EOT	TAG18:1/36:4
247	-0.240060800424355	0.750033024979732	-0.770173188658874	0.444688416714675	0.911053817116657	-4.6610882361447	Baseline_vs_EOT	32:0PI
248	0.166033031866747	0.184915485992725	0.788601228957595	0.433736955087366	0.911053817116657	-4.66132362227559	Baseline_vs_EOT	36:1PC
249	-0.118742847004661	0.437340856862286	-0.786301202581975	0.435071591704429	0.911053817116657	-4.66177946676539	Baseline_vs_EOT	CerP(d18:1/18:0)
250	0.139520864431447	0.273897465149409	0.714227648286238	0.478702531807844	0.925148385908581	-4.66368460469249	Baseline_vs_EOT	PA32:1
251	0.159387937957083	0.205846350758798	0.75825281037681	0.451542154495946	0.911053817116657	-4.66723532030527	Baseline_vs_EOT	L-Aspargine
252	0.139465597343661	-0.0534009968155318	0.756292988930342	0.452766139415551	0.911053817116657	-4.6675974403837	Baseline_vs_EOT	32:2 DG
253	0.419558188083678	0.900301856276548	0.70855750580417	0.481831320454293	0.925148385908581	-4.67068196222215	Baseline_vs_EOT	32:0PE
254	-0.15758524670086	-0.585413259584637	-0.410678466065186	0.683505177043823	0.92597587194247	-4.67115677046107	Baseline_vs_EOT	CerP(d18:1/8:0)
255	0.258397015451147	1.35333961850897	0.720546682398863	0.474301594755719	0.925148385908581	-4.67285411163895	Baseline_vs_EOT	36:0PE
256	0.185328231099328	-0.354537975747088	0.592349160514259	0.557043979026403	0.92597587194247	-4.67304147203046	Baseline_vs_EOT	34:3 DG
257	-0.1134247732965	-0.397257665131899	-0.583643117685853	0.56244689870139	0.92597587194247	-4.67310490987967	Baseline_vs_EOT	LysoPC20:0
258	0.19913604121429	-4.85723294268045	0.233102721339355	0.817324422941753	0.92597587194247	-4.67509003367785	Baseline_vs_EOT	36:0 DG(18:0/18:0/0:0)
259	-0.0276195283934536	0.597593303915081	-0.102006142174984	0.91948124309564	0.943703172378614	-4.67575272647437	Baseline_vs_EOT	MAG 24:0
260	-0.118491090539069	0.0285198311013206	-0.70758052763126	0.482198552655381	0.925148385908581	-4.67660688936886	Baseline_vs_EOT	PA34:0
261	-0.0619966700718502	-0.771742185345272	-0.270909202297993	0.788153025275363	0.92597587194247	-4.67830451770509	Baseline_vs_EOT	TAG18:0/36:0
262	0.133867425683344	0.484121718832222	0.640779347423173	0.524657383627288	0.92597587194247	-4.67832664439736	Baseline_vs_EOT	Cer(d18:1/26:1(17Z))
263	0.171597008752552	1.28882974597074	0.685161394990764	0.496177891824779	0.92597587194247	-4.67905224123119	Baseline_vs_EOT	36:1PE
264	-0.0726005524793809	0.290071620464879	-0.689888493231051	0.493170056536518	0.92597587194247	-4.67973121140712	Baseline_vs_EOT	CerP(d18:1/24:1(15Z))
265	-0.127832580579912	0.186053506711492	-0.679715108463039	0.499540665044143	0.92597587194247	-4.6814930306342	Baseline_vs_EOT	36:4PE
266	-0.0512154156959519	-0.759191769092623	-0.160309685455307	0.873561264692622	0.92597587194247	-4.68175909011486	Baseline_vs_EOT	LysoPS24:1
267	0.0676290235523339	0.259599606266464	0.650323323368582	0.518195412787105	0.92597587194247	-4.68644018015302	Baseline_vs_EOT	PA36:2
268	0.271940132349179	-0.863919195542712	0.584095660976638	0.561735474861881	0.92597587194247	-4.68798053083061	Baseline_vs_EOT	PGE2
269	0.179687817651089	-0.168904159065231	0.630194363782082	0.531181544669858	0.92597587194247	-4.68970543513023	Baseline_vs_EOT	L-Proline
270	-0.119393252617326	0.639044920852656	-0.607662977969074	0.545916234183982	0.92597587194247	-4.69324163905102	Baseline_vs_EOT	Cer(d18:1/20:0)
271	0.242365183727029	0.441008176864511	0.552954414941484	0.582539076055833	0.92597587194247	-4.70130379747291	Baseline_vs_EOT	34:1 DG(16:0/18:1(9Z)/0:0)
272	-0.0614916146451161	0.239295833491168	-0.552083275183638	0.583131646658725	0.92597587194247	-4.70142615058837	Baseline_vs_EOT	36:2PE
273	-0.093728938399906	0.0439637833080861	-0.546496322351185	0.586938877429594	0.92597587194247	-4.70220634975779	Baseline_vs_EOT	TAG18:1/38:4
274	0.0597041640489118	0.228543234344006	0.523743863525645	0.602603419238658	0.92597587194247	-4.70346416920524	Baseline_vs_EOT	32:0PS
275	0.126686541733154	0.0329008660281849	0.532118038163272	0.596790978298167	0.92597587194247	-4.70417841435088	Baseline_vs_EOT	Malic acid
276	0.0649143237519549	-0.231875465772641	0.31472438264085	0.754428650529171	0.92597587194247	-4.70595360521943	Baseline_vs_EOT	22:1 13(Z)-Docosenoic acid
277	0.135090295574276	0.7453052378274	0.420894498986072	0.675754410328376	0.92597587194247	-4.70634694689314	Baseline_vs_EOT	LysoPI18:0
278	-0.231062287961952	-0.266044047144319	-0.506396012459514	0.614606141838304	0.92597587194247	-4.70757745199857	Baseline_vs_EOT	38:4PE
279	-0.123310197118022	-0.184463361483326	-0.502229462483118	0.617551563396821	0.92597587194247	-4.70810415056683	Baseline_vs_EOT	LysoPC20:1
280	0.0593261491435855	-4.08407351463557	0.236054446851498	0.814488141962813	0.92597587194247	-4.70843881433699	Baseline_vs_EOT	40:0 DG(20:0/20:0/0:0)
281	0.207965536117633	-4.32469933680469	0.407481105683554	0.685330398410631	0.92597587194247	-4.71265802318662	Baseline_vs_EOT	32:0 DG(16:0/16:0/0:0)
282	0.189380581325003	-0.0824132674526189	0.462020297027198	0.645892295832374	0.92597587194247	-4.71305171535095	Baseline_vs_EOT	L-Valine
283	-0.104177693760639	0.345719681892143	-0.45900163391156	0.648044970351847	0.92597587194247	-4.71340613511989	Baseline_vs_EOT	L-Glutamic acid
284	0.04291028863995	0.11751044389884	0.443687428120311	0.659012177593133	0.92597587194247	-4.71516884312596	Baseline_vs_EOT	PA34:2
285	0.0521628131250497	0.252655011875933	0.436229945501043	0.664380419777031	0.92597587194247	-4.71600583709081	Baseline_vs_EOT	LysoPC16:0
286	-0.0579836525101752	0.106658602099721	-0.424868721823964	0.67259279278626	0.92597587194247	-4.71725402179381	Baseline_vs_EOT	38:4PS
287	-0.0423747217313978	0.0698891201656925	-0.421591205708017	0.674969453924757	0.92597587194247	-4.7176080506118	Baseline_vs_EOT	PA38:4
288	-0.0998838496411301	0.337417173651816	-0.254287439876251	0.800339651564913	0.92597587194247	-4.71848624846451	Baseline_vs_EOT	LysoPI16:0
289	0.0913776034302431	0.0954615349593913	0.394778063787287	0.6945361035556	0.92597587194247	-4.72040247112881	Baseline_vs_EOT	L-Serine
290	-0.0398127773343425	0.318029838585199	-0.173785663518	0.862766192970141	0.92597587194247	-4.72055212066195	Baseline_vs_EOT	Sphingosine
291	-0.0765035388487728	-0.398966112191311	-0.366481849806161	0.71544010424487	0.92597587194247	-4.72107321033571	Baseline_vs_EOT	36:4 DG(18:2(9Z,12Z)/18:2(9Z,12Z)/0:0)
292	-0.0422919188850025	0.276000909515922	-0.374438448960397	0.70952041588234	0.92597587194247	-4.72240098667822	Baseline_vs_EOT	34:1PC
293	-0.036431650668615	0.13719880115496	-0.366607822280702	0.715320598172181	0.92597587194247	-4.72314247783181	Baseline_vs_EOT	36:2PC
294	0.0764056307644681	-0.106932718995542	0.357965572269304	0.721741602904493	0.92597587194247	-4.72394278472356	Baseline_vs_EOT	L-Leucine
295	-0.0583274532321472	0.361610343316604	-0.357842087327397	0.721833497001237	0.92597587194247	-4.72395408272161	Baseline_vs_EOT	24:1 Nervonic acid
296	-0.0699727878225109	0.0879861759279671	-0.349314261367112	0.728189581820017	0.92597587194247	-4.72472496336129	Baseline_vs_EOT	20:0 Arachidic acid
297	0.139939354856771	0.442673455274502	0.349188760882452	0.728283266539656	0.92597587194247	-4.72473617035855	Baseline_vs_EOT	TAG16:0/38:4
298	0.0698502556175598	-0.363949250004254	0.28032744381962	0.780319536174832	0.92597587194247	-4.72577252683153	Baseline_vs_EOT	TAG16:0/34:0
299	-0.0984577385048604	0.16665013936563	-0.280187515471164	0.780447295463878	0.92597587194247	-4.72580607464445	Baseline_vs_EOT	16:0 Palmitic Acid
300	-0.0383359977947969	0.363058194798863	-0.328852016151662	0.743518591269832	0.92597587194247	-4.72649939875553	Baseline_vs_EOT	CerP(d18:1/16:0)
301	0.105283622670794	-0.109498980386687	0.323779646699349	0.747334979892182	0.92597587194247	-4.72692281579148	Baseline_vs_EOT	32:1PE
302	-0.0216972236958782	-3.34514903977556	-0.122940533502449	0.902638284876149	0.942628588636485	-4.72840783636908	Baseline_vs_EOT	38:0 DG(20:0/18:0)
303	-0.0313575287983823	0.127531375187735	-0.301345406289415	0.764310517213025	0.92597587194247	-4.72871353353791	Baseline_vs_EOT	40:6PE
304	0.0279253154013519	0.140990938070311	0.0998693599393371	0.92082551971489	0.943703172378614	-4.72925872569078	Baseline_vs_EOT	alpha-Ketoglutaric acid
305	-0.0359949527877438	0.140573955669598	-0.293744577390116	0.770060622152859	0.92597587194247	-4.72929595276482	Baseline_vs_EOT	PA36:4
306	0.0433782221426507	0.144073314905577	0.281815822089277	0.779144225437918	0.92597587194247	-4.73017477617301	Baseline_vs_EOT	Cer(d18:1/26:0)
307	-0.0281578852203056	0.10597286776936	-0.274490840112591	0.784737600204721	0.92597587194247	-4.73069646547807	Baseline_vs_EOT	38:4PC
308	0.0527985039776584	-0.828599304528273	0.19343772396542	0.847343204099756	0.92597587194247	-4.73089990505203	Baseline_vs_EOT	L-Lysine
309	0.0240718449066809	0.126072608881158	0.252756524767679	0.801400259964241	0.92597587194247	-4.73216390007525	Baseline_vs_EOT	36:1PS
310	0.0921066974151735	0.317736063942626	0.214206800260191	0.831194012942446	0.92597587194247	-4.7322364716182	Baseline_vs_EOT	TAG18:0/36:1
311	-0.0625299705132699	0.264023056264884	-0.241703995038183	0.809909983651891	0.92597587194247	-4.73286391701973	Baseline_vs_EOT	L-Aspartic acid
312	0.0795455511107365	0.450761370134737	0.238027284969505	0.812745990788246	0.92597587194247	-4.73308987234627	Baseline_vs_EOT	34:0PC
313	-0.0645211325785394	0.340854930293155	-0.233513388375914	0.816231206451655	0.92597587194247	-4.73336255832633	Baseline_vs_EOT	18:0 Stearic acid
314	-0.0285291049037932	0.0431208149771834	-0.225488295367192	0.822436633612302	0.92597587194247	-4.73383450892317	Baseline_vs_EOT	40:6PC
315	-0.0960846667843798	-0.0377776338986406	-0.219808839135614	0.82683522191077	0.92597587194247	-4.73415857364396	Baseline_vs_EOT	34:2PE
316	0.026077338857447	0.353811081333901	0.208648863096809	0.835494482163342	0.92597587194247	-4.73477134267932	Baseline_vs_EOT	PA34:1
317	-0.0350478525621061	-0.101479083002298	-0.201397136925881	0.841132323634392	0.92597587194247	-4.73515245513402	Baseline_vs_EOT	TAG18:0/36:2
318	0.0511821121627947	0.0255529251219414	0.197860825790988	0.843884681346669	0.92597587194247	-4.7353334280214	Baseline_vs_EOT	Pyruvic acid
319	0.0406172646536198	-0.0804407584225046	0.196671005947228	0.844824613747695	0.92597587194247	-4.73539200928707	Baseline_vs_EOT	CerP(d18:1/24:0)
320	0.0342068103415577	-0.0216707201324634	0.189048803878841	0.850751649818714	0.92597587194247	-4.73577047475241	Baseline_vs_EOT	TAG16:0/34:1
321	0.0281847923721858	0.0856744780936255	0.181466498507563	0.85666967819985	0.92597587194247	-4.73613063282498	Baseline_vs_EOT	36:2 DG 1,2-Dioleoyl-sn-glycerol
322	-0.0561534757999517	0.0221493498740429	-0.177260819849358	0.859955828643796	0.92597587194247	-4.73632405938315	Baseline_vs_EOT	32:1PC
323	-0.0184871086100733	0.179973895645297	-0.167358923983455	0.867702523325438	0.92597587194247	-4.73676158962631	Baseline_vs_EOT	CerP(d18:1/20:0)
324	0.0157573971591664	0.176113267119386	0.157449628581689	0.875468097109244	0.92597587194247	-4.73717431922669	Baseline_vs_EOT	36:4PC
325	0.0182457514867785	0.134913653270424	0.144311684285484	0.885782752133686	0.930918178994002	-4.73768275488103	Baseline_vs_EOT	22:0 Docosanoic acid
326	0.030206977833562	-0.0237292154497513	0.10132645080782	0.919660440555629	0.943703172378614	-4.73903719706312	Baseline_vs_EOT	L-Phenylalanine
327	0.031911931381544	-1.19122982304988	0.0712762366864751	0.943436898706324	0.960907952386071	-4.73970269901919	Baseline_vs_EOT	omega-3-Arachidonic acid
328	-0.0177353564742141	-0.261049861378693	-0.0620191635338243	0.950772788213486	0.962438711995246	-4.73986103785595	Baseline_vs_EOT	TAG16:0/36:1
329	0.0111747951106808	-0.261141843152604	0.0373084995796511	0.970374346257649	0.976291263003123	-4.74017601476698	Baseline_vs_EOT	Fumaric acid
330	0.00202791626424626	0.0523244199011231	0.0120708305065069	0.990412858270785	0.990412858270785	-4.74033594998368	Baseline_vs_EOT	TAG18:1/36:2
331	-0.553840582951704	-0.026565031716527	-3.49312422047197	0.000951159039129706	0.0799010083492207	-0.80737995052684	M1_vs_EOT	LysoPC18:2
332	-0.568600409977714	0.0145216447447084	-3.24735147393467	0.00198870207383529	0.0799010083492207	-1.3973041882124	M1_vs_EOT	LysoPC22:6
333	-0.42103231832198	0.0596274913543581	-3.10947559735388	0.00296928758017362	0.0799010083492207	-1.71642492013276	M1_vs_EOT	LysoPA18:0
334	-0.384708093272002	0.167518439361723	-3.10061818452745	0.00304573201886052	0.0799010083492207	-1.7366189412162	M1_vs_EOT	LysoPC20:4
335	-0.411988717612925	0.0857030410041468	-3.09015734614014	0.00313838906113799	0.0799010083492207	-1.76041986242234	M1_vs_EOT	LysoPE20:0
336	-0.375050593626621	0.11499820788937	-3.05793184072249	0.00344068650176329	0.0799010083492207	-1.83340648576382	M1_vs_EOT	LysoPC18:0
337	-0.592641021136998	0.153967245216438	-3.0509646592558	0.00350952806297494	0.0799010083492207	-1.84911948556466	M1_vs_EOT	LysoPE18:2
338	-0.410615289164684	0.328633662921298	-3.01608100651197	0.00387398828359858	0.0799010083492207	-1.92743167543909	M1_vs_EOT	LysoPA18:1
339	-0.422419118423224	0.281031339294814	-2.79456834673896	0.00714409628722437	0.130975098599113	-2.41020809961456	M1_vs_EOT	LysoPA16:0
340	-0.303953914953455	0.125690543682605	-2.73455946977968	0.00839266439885279	0.138478962581071	-2.53650571869798	M1_vs_EOT	Cer(d18:1/24:0)
341	-0.468051043973056	0.541536214345931	-2.57468214626126	0.0127593074748143	0.191389612122215	-2.86315012908162	M1_vs_EOT	LysoPC18:1
342	-0.462172941739161	-5.42514067804886	-2.43924523690425	0.0182432445926711	0.250844613149228	-3.1292775700264	M1_vs_EOT	LysoPE22:0
343	-0.321315388690149	0.274933917121962	-2.38136248807885	0.0207432189629833	0.263279317607096	-3.2381067444771	M1_vs_EOT	LysoPC24:0
344	-0.731919849995975	-0.759191769092623	-2.18306055456571	0.0358452180776217	0.368975737949251	-3.58606064028444	M1_vs_EOT	LysoPS24:1
345	-0.229050639294378	0.11751044389884	-2.1807233973729	0.0335062228129332	0.368975737949251	-3.60271904197843	M1_vs_EOT	PA34:2
346	0.646664526793032	0.597593303915081	2.15135220254506	0.0402518986853728	0.368975737949251	-3.65364424925739	M1_vs_EOT	MAG 24:0
347	-0.220274627019623	0.126072608881158	-2.12966287936989	0.0376975465021666	0.368975737949251	-3.6913434136675	M1_vs_EOT	36:1PS
348	-0.464980279289165	0.0550769741662156	-2.10133323294249	0.0402152557920024	0.368975737949251	-3.73976653018335	M1_vs_EOT	L-Methionine
349	-0.500711111639059	-6.11104495373967	-2.05198347356608	0.0469440458524606	0.407671977139789	-3.78883321738976	M1_vs_EOT	MAG 20:5 (5,8,11,14,17)
350	-0.218644436407245	0.12352649408392	-1.93792164937629	0.0578781072222531	0.466927915422551	-4.00504677115742	M1_vs_EOT	LysoPE22:4
351	-0.319800221908452	0.244340909676448	-1.92491373714096	0.0594271892355974	0.466927915422551	-4.02903357857141	M1_vs_EOT	Cer(d18:1/24:1(15Z))
352	-0.777252801281128	-5.49690300317528	-1.88591913225645	0.0667875386452769	0.500906539839576	-4.03530054484182	M1_vs_EOT	MAG 20:4 (5,8,11,14)
353	-0.365039936199164	-0.0534009968155318	-1.80493424839293	0.0766715080802459	0.550034731880025	-4.20894940801138	M1_vs_EOT	32:2 DG
354	-0.362367176201447	0.186053506711492	-1.77413885161273	0.0815849462323203	0.560896505347202	-4.2589779250104	M1_vs_EOT	36:4PE
355	-0.596145006235545	-5.01753282061043	-1.74261715162466	0.0873227289531116	0.566126930616591	-4.29086717074453	M1_vs_EOT	MAG 18:1 (9)
356	-0.327007129567183	-0.101479083002298	-1.73022462309159	0.0892078799759476	0.566126930616591	-4.32286916241359	M1_vs_EOT	TAG18:0/36:2
357	-0.375766764510444	-0.231875465772641	-1.67749643613775	0.100393541269044	0.577612090212492	-4.3498846705859	M1_vs_EOT	22:1 13(Z)-Docosenoic acid
358	-0.19292723184446	0.259599606266464	-1.70821736979635	0.0932444480235507	0.569827182366143	-4.35435638262524	M1_vs_EOT	PA36:2
359	-0.598568466791122	-5.80710626871386	-1.63902577002562	0.108521059373256	0.577612090212492	-4.38286895273002	M1_vs_EOT	MAG 18:2 (9,12)
360	-0.389557922655077	-0.771742185345272	-1.59154118491961	0.121050215644062	0.598295373809287	-4.39768018609099	M1_vs_EOT	TAG18:0/36:0
361	-0.204596664464409	0.228543234344006	-1.65259434554299	0.104226927972441	0.577612090212492	-4.42749557069583	M1_vs_EOT	32:0PS
362	-0.498450797588159	-0.337585487224143	-1.6476262462319	0.105141184177259	0.577612090212492	-4.43919849828081	M1_vs_EOT	TAG16:0/32:0
363	-0.882077844632774	-0.0699871741727218	-1.59140580136296	0.117833488374323	0.598295373809287	-4.48953689416071	M1_vs_EOT	MAG 16:0
364	-0.541528433626908	-0.354537975747088	-1.51736443362112	0.137259082248319	0.602144090278731	-4.51531254322872	M1_vs_EOT	34:3 DG
365	-0.423810160038895	-0.363949250004254	-1.56611038242966	0.123285107330399	0.598295373809287	-4.53817216587462	M1_vs_EOT	TAG16:0/34:0
366	-0.827662534425938	0.696449262485287	-1.5075405377539	0.138675608670253	0.602144090278731	-4.56625288921557	M1_vs_EOT	34:0 DG(18:0/16:0/0:0)
367	-0.149717736751791	0.117614313746276	-1.52325510432894	0.133434195431082	0.602144090278731	-4.60472496054629	M1_vs_EOT	CerP(d18:1/14:0)
368	-0.381120049652267	0.135958507358523	-1.51504402349543	0.135497361234066	0.602144090278731	-4.61523982642016	M1_vs_EOT	L-Threonine
369	-0.2961015162377	-0.397257665131899	-1.43840307509451	0.157410161951622	0.64931691805044	-4.64219749108854	M1_vs_EOT	LysoPC20:0
370	-0.456660221267545	-0.168904159065231	-1.47469582595964	0.146005606042155	0.617716025562962	-4.66615642143113	M1_vs_EOT	L-Proline
371	-0.714421080951592	-0.856907227913101	-1.20701587551796	0.240298443122308	0.76194728245943	-4.70791772489908	M1_vs_EOT	TXB2
372	-0.322369403964484	0.351857773737363	-1.38885966239617	0.170483542373201	0.680250666167178	-4.77028359884267	M1_vs_EOT	20:4 omega-3-Arachidonic acid
373	-0.19516588244021	-0.28560641376773	-1.38008342557284	0.173154715024372	0.680250666167178	-4.78060602101409	M1_vs_EOT	TAG18:1/36:4
374	-0.249751677643424	-5.71629695193422	-1.17784141792735	0.248148006158468	0.76194728245943	-4.80775967914364	M1_vs_EOT	LysoPE22:1
375	-0.1759501323694	0.252655011875933	-1.35486946704027	0.181007790775335	0.694564778556519	-4.8099254416544	M1_vs_EOT	LysoPC16:0
376	-0.39208725401041	-0.828599304528273	-1.33528558365586	0.187394304898184	0.702728643368189	-4.82591559330198	M1_vs_EOT	L-Lysine
377	-0.204084324146195	0.247381778973577	-0.900147195968858	0.382354305142845	0.812797620032945	-4.83760731542763	M1_vs_EOT	SM(d18:1/24:0)
378	-0.357345133612559	-0.239805370804523	-1.32168865024536	0.191752522594655	0.703092582847067	-4.84774482480641	M1_vs_EOT	TAG16:0/36:0
379	-0.220031973566226	0.0856744780936255	-1.30443006889533	0.197528520326068	0.708526214213068	-4.86707136407102	M1_vs_EOT	36:2 DG 1,2-Dioleoyl-sn-glycerol
380	-0.233867907695584	-3.34514903977556	-1.22015483387577	0.228028581811015	0.76194728245943	-4.92957710192214	M1_vs_EOT	38:0 DG(20:0/18:0)
381	-0.13753765465632	-6.09980682464825	-0.693750147220353	0.498508155570629	0.854879513474574	-4.94336509108672	M1_vs_EOT	MAG 16:1(9)
382	-0.24075105502391	-0.0216707201324634	-1.22513216137524	0.225755218117626	0.76194728245943	-4.95281750334003	M1_vs_EOT	TAG16:0/34:1
383	-0.219688451434384	0.656309609662889	-1.21712904371761	0.228760751196685	0.76194728245943	-4.96119125306316	M1_vs_EOT	38:4PI
384	-0.706011919071769	-0.525956033989996	-0.995439266890769	0.327252874745747	0.776308189530836	-4.96329047900639	M1_vs_EOT	MAG 18:0
385	-0.124294140854895	0.25632070926413	-0.628202502560765	0.539377784347321	0.880243430524737	-4.97173786664468	M1_vs_EOT	SM(d18:1/24:1(15Z))
386	-0.160690484737477	0.342009431717545	-1.20538083290822	0.233225597844846	0.76194728245943	-4.97339001916438	M1_vs_EOT	Cer(d18:1/22:0)
387	0.282547821499905	0.934068698785752	0.510761521005631	0.616998668642027	0.891677605137789	-5.01597038353604	M1_vs_EOT	32:1PI
388	-0.12487859985879	0.176113267119386	-1.14894322229442	0.255560011934884	0.76194728245943	-5.03043531715292	M1_vs_EOT	36:4PC
389	0.188302510178531	0.437340856862286	1.14812977417881	0.255892730734289	0.76194728245943	-5.03123862105156	M1_vs_EOT	CerP(d18:1/18:0)
390	-0.0918700138880117	0.238628506049804	-0.442531902166484	0.664458187332016	0.891677605137789	-5.0376719691917	M1_vs_EOT	SM(d18:1/22:0)
391	-0.266968541348699	-0.183946276711629	-1.13864598035107	0.259794649816329	0.76194728245943	-5.04056438033508	M1_vs_EOT	L-Histidine
392	-0.31829653052401	0.28488940300844	-1.13099106473204	0.262974840889877	0.76194728245943	-5.04803826960399	M1_vs_EOT	22:6 (4Z,7Z,10Z,13Z,16Z,19Z)-4,7,10,13,1 6,19-Docosahexaenoic acid
393	-0.254928750976505	0.916843149176924	-1.13040811166406	0.263218152122349	0.76194728245943	-5.04860547801392	M1_vs_EOT	36:2PI
394	-0.110395134481936	0.735254412274644	-0.285583482659732	0.779127312277783	0.911744727133576	-5.07611095884402	M1_vs_EOT	34:1PI
395	0.0901954515371651	-5.24398517953546	0.206878875764144	0.838903895711312	0.928987535519238	-5.08923911559583	M1_vs_EOT	MAG 18:4 (6,9,12,15)
396	0.318347185769548	0.140990938070311	1.06898073331737	0.289931507445739	0.776308189530836	-5.09143861678636	M1_vs_EOT	alpha-Ketoglutaric acid
397	-0.254292419023864	-0.187819701988241	-1.08416480558293	0.283029529324436	0.776308189530836	-5.09271436699521	M1_vs_EOT	L-Tryptophan
398	-0.211829888543262	0.141307890222937	-1.07248227253272	0.288194778065049	0.776308189530836	-5.10358022001733	M1_vs_EOT	24:0 Lignoceric acid
399	-0.240045918569284	-0.398966112191311	-1.05881152480238	0.29440714535169	0.776308189530836	-5.10930721398467	M1_vs_EOT	36:4 DG(18:2(9Z,12Z)/18:2(9Z,12Z)/0:0)
400	0.584951312420849	0.20522186881959	1.03755169891532	0.304288215877501	0.776308189530836	-5.11448032805952	M1_vs_EOT	34:1PE
401	-0.343480902787764	-0.585413259584637	-0.888413038346052	0.379642472999637	0.812797620032945	-5.11752650782255	M1_vs_EOT	CerP(d18:1/8:0)
402	0.140373819468655	0.145729991716068	1.0421772444693	0.30189673207471	0.776308189530836	-5.13124297846283	M1_vs_EOT	Cer(d18:1/16:0)
403	-0.317934360037918	-0.261049861378693	-1.02370974144386	0.310461678187236	0.776308189530836	-5.1477285850757	M1_vs_EOT	TAG16:0/36:1
404	-0.159303545480178	-0.165265316362926	-0.992335940423176	0.325467260506798	0.776308189530836	-5.16809081002795	M1_vs_EOT	TAG16:0/36:4
405	-0.136767635310399	0.0431208149771834	-0.99534258009802	0.323936110690331	0.776308189530836	-5.1725013180839	M1_vs_EOT	40:6PC
406	-0.439085590967123	-0.0824132674526189	-0.986343490742401	0.328291307647692	0.776308189530836	-5.180220563498	M1_vs_EOT	L-Valine
407	-0.132527201940466	0.353811081333901	-0.976362675199774	0.333167057108774	0.776308189530836	-5.18870313910302	M1_vs_EOT	PA34:1
408	-0.222512713014595	0.205846350758798	-0.97469063473704	0.333988542525002	0.776308189530836	-5.19011607712737	M1_vs_EOT	L-Aspargine
409	-0.343124890788632	-0.109498980386687	-0.971615279946037	0.335502987994335	0.776308189530836	-5.19270878932257	M1_vs_EOT	32:1PE
410	-0.258626961008328	-0.184463361483326	-0.960450559218627	0.34111688867485	0.776308189530836	-5.19456630561989	M1_vs_EOT	LysoPC20:1
411	-0.188786435592536	0.273897465149409	-0.878529759225461	0.384231602197392	0.812797620032945	-5.19576105321687	M1_vs_EOT	PA32:1
412	-0.287812367341782	0.0706228336724378	-0.955610780272034	0.343457562640915	0.776308189530836	-5.20607428983283	M1_vs_EOT	18:2 9(Z),11(E)-Conjugated Linoleic Acid
413	-0.170906010283421	1.73294604361928	-0.319939685812965	0.751793498592006	0.895791325076943	-5.21193679242143	M1_vs_EOT	LysoPS18:0
414	-0.289591028398787	-1.25485217150823	-0.573055469535423	0.57089122590692	0.891677605137789	-5.22181557838284	M1_vs_EOT	Resolvin D1
415	-0.03342550271999	-5.70675631555324	-0.13289793601823	0.895487332949464	0.959450713874425	-5.22912018932942	M1_vs_EOT	LysoPE24:0
416	-0.331577578820795	0.460671364449916	-0.849153397468511	0.400019459818818	0.824010956721283	-5.23538461614431	M1_vs_EOT	Succinic acid
417	-0.098124655124842	0.13719880115496	-0.909189495298843	0.367223909649852	0.812797620032945	-5.24363020078226	M1_vs_EOT	36:2PC
418	-0.206293219293004	-0.106932718995542	-0.889926697112101	0.377388029404972	0.812797620032945	-5.25868388928143	M1_vs_EOT	L-Leucine
419	-0.277145341986077	0.521457457802482	-0.866752305344378	0.389849821193388	0.814243297429229	-5.27638083654879	M1_vs_EOT	18:1 cis-7-octadecenoic acid; C18:1n-11
420	0.0969789361666438	-0.291303018021587	0.440878580207351	0.662369600184977	0.891677605137789	-5.28193929508493	M1_vs_EOT	LysoPE24:1
421	-0.186773119935169	0.0772737663300536	-0.840066290634919	0.404514469663175	0.824010956721283	-5.29619840489486	M1_vs_EOT	36:0PC
422	0.395140791586224	-5.04689221098743	0.680079001250714	0.500024840311899	0.854879513474574	-5.30746352851646	M1_vs_EOT	MAG 18:3 (6,9,12)
423	-0.210897742810619	1.13137102571937	-0.808554630479577	0.422261046036094	0.849671617023848	-5.3188241611673	M1_vs_EOT	36:4PI
424	-0.105756083179446	0.0305932859881268	-0.796593755514258	0.429118079279221	0.853066061217728	-5.32719182812337	M1_vs_EOT	TAG16:0/36:2
425	0.150617312036577	-4.85723294268045	0.159483572107238	0.874397060032407	0.955466986128127	-5.33062122438154	M1_vs_EOT	36:0 DG(18:0/18:0/0:0)
426	0.234869652745211	0.340854930293155	0.782690561747606	0.437171644379645	0.854879513474574	-5.33676561149014	M1_vs_EOT	18:0 Stearic acid
427	-0.14097123793577	0.0523244199011231	-0.772629052678749	0.443055251032548	0.854879513474574	-5.34359148488511	M1_vs_EOT	TAG18:1/36:2
428	-0.112935702123676	-0.289371799094121	-0.763265281365466	0.448572401447764	0.854879513474574	-5.34986658702465	M1_vs_EOT	TAG18:0/38:4
429	-0.138248105999682	0.0439637833080861	-0.742208841341797	0.461124231037846	0.854879513474574	-5.36370452507112	M1_vs_EOT	TAG18:1/38:4
430	-0.0898354961866988	-0.0696768008121751	-0.719387023398032	0.474953407652925	0.854879513474574	-5.37827519330615	M1_vs_EOT	TAG18:2/34:2
431	-0.23091341953348	0.558946987387774	-0.701654123292501	0.485913263691207	0.854879513474574	-5.38176924384695	M1_vs_EOT	20:1 cis-17-octadecenoic acid; C18:1n-1
432	-0.097662594895444	0.134913653270424	-0.711248538644457	0.479941060317572	0.854879513474574	-5.38336351227728	M1_vs_EOT	22:0 Docosanoic acid
433	-0.237790367250159	1.50720801154073	-0.699312567147727	0.48730879017365	0.854879513474574	-5.3907235146307	M1_vs_EOT	LysoPI18:2
434	-0.0435840554589932	-4.39345368406099	-0.113840001858761	0.910036051503809	0.962538131398259	-5.39263835440688	M1_vs_EOT	MAG 20:3 (5,8,11)
435	-0.125394127669783	0.0285198311013206	-0.68947855446283	0.493425894205983	0.854879513474574	-5.396695675064	M1_vs_EOT	PA34:0
436	-0.153632711133287	0.0311958236745049	-0.680427604389357	0.499093040057775	0.854879513474574	-5.40211898672205	M1_vs_EOT	L-Ariginine
437	-0.0832044298699121	0.276000909515922	-0.678301666053922	0.500429306955629	0.854879513474574	-5.40338264929608	M1_vs_EOT	34:1PC
438	-0.317978204031861	0.441008176864511	-0.667989809320353	0.506938434671647	0.854879513474574	-5.40945697476925	M1_vs_EOT	34:1 DG(16:0/18:1(9Z)/0:0)
439	-0.324186429070469	-1.19122982304988	-0.666714484267181	0.507746620124293	0.854879513474574	-5.41020187367096	M1_vs_EOT	omega-3-Arachidonic acid
440	-0.211626028133054	1.15932670272077	-0.644087621391977	0.522200251596051	0.870333752660086	-5.42318539041174	M1_vs_EOT	34:2PI
441	-0.0574249003570719	0.0981558502372113	-0.237739132871596	0.813363795265814	0.925235170752327	-5.42334949056707	M1_vs_EOT	Cholesterol
442	-0.301869808284376	-0.0377776338986406	-0.63586384358342	0.52750680962025	0.870386235873412	-5.42779510980248	M1_vs_EOT	34:2PE
443	-0.157813998762966	0.0329008660281849	-0.610346434989812	0.544150484324383	0.880243430524737	-5.44172750796702	M1_vs_EOT	Malic acid
444	-0.107922809374824	-4.08407351463557	-0.395396350723421	0.694465032115666	0.891677605137789	-5.44333382405342	M1_vs_EOT	40:0 DG(20:0/20:0/0:0)
445	-0.137242082689952	0.0499036566798227	-0.592241140042078	0.556120266870808	0.890872272171682	-5.45127213101263	M1_vs_EOT	L-Glutamine
446	-0.134599821804835	-0.374626864268156	-0.555411594538048	0.580910921079011	0.891677605137789	-5.46210754705136	M1_vs_EOT	36:3 DG
447	0.211628297238548	1.35333961850897	0.543377629776563	0.589109919569991	0.891677605137789	-5.46789795418772	M1_vs_EOT	36:0PE
448	-0.0662335933869874	0.239295833491168	-0.547545733377033	0.58622285414374	0.891677605137789	-5.4736205556198	M1_vs_EOT	36:2PE
449	-0.247719091624413	0.317736063942626	-0.530462771386429	0.597969685825544	0.891677605137789	-5.47397284648893	M1_vs_EOT	TAG18:0/36:1
450	-0.269435971764179	-4.32469933680469	-0.486099383754582	0.628942657489836	0.891677605137789	-5.47646931216962	M1_vs_EOT	32:0 DG(16:0/16:0/0:0)
451	0.115063786501361	0.639044920852656	0.539231237921737	0.591907293315595	0.891677605137789	-5.47758702360008	M1_vs_EOT	Cer(d18:1/20:0)
452	-0.116222242263887	0.184915485992725	-0.50828300488474	0.613291051454218	0.891677605137789	-5.49182368799435	M1_vs_EOT	36:1PC
453	-0.0562703954202751	0.10597286776936	-0.505081168830334	0.615523241438035	0.891677605137789	-5.4932490859105	M1_vs_EOT	38:4PC
454	-0.173124322331488	0.0221493498740429	-0.503208054859466	0.616830799090441	0.891677605137789	-5.49407882912088	M1_vs_EOT	32:1PC
455	-0.0727074627388342	0.106658602099721	-0.490548066487208	0.62570090504822	0.891677605137789	-5.49960688022113	M1_vs_EOT	38:4PS
456	-0.171737925930318	-0.392348140559424	-0.462804905073849	0.645367105185577	0.891677605137789	-5.50296439504776	M1_vs_EOT	2-Hydroxyglutarate
457	-0.0804569315155974	0.144073314905577	-0.481294032267252	0.632220162300903	0.891677605137789	-5.50355947219655	M1_vs_EOT	Cer(d18:1/26:0)
458	0.141974818996753	0.750033024979732	0.419403313589117	0.676652148943884	0.891677605137789	-5.5042487444633	M1_vs_EOT	32:0PI
459	0.115440355594506	0.345719681892143	0.468328444562337	0.641403659963842	0.891677605137789	-5.50897191648171	M1_vs_EOT	L-Glutamic acid
460	-0.237811294121109	0.900301856276548	-0.369801582794784	0.713064362287465	0.891677605137789	-5.51328521263949	M1_vs_EOT	32:0PE
461	-0.182577553108479	-0.863919195542712	-0.364794120695086	0.716776241752921	0.891677605137789	-5.51403059755821	M1_vs_EOT	PGE2
462	-0.127901509785608	0.0255529251219414	-0.455271717521996	0.650709034984519	0.891677605137789	-5.51427437575053	M1_vs_EOT	Pyruvic acid
463	-0.0956312826706784	-0.0777779433097253	-0.446044560163253	0.657319135108577	0.891677605137789	-5.51793196649063	M1_vs_EOT	Citric acid
464	-0.115801703219572	-0.36322246304353	-0.423238064554677	0.673774830912981	0.891677605137789	-5.52665354657386	M1_vs_EOT	L-Tyrosine
465	-0.0229818025657149	0.7453052378274	-0.0639677246677924	0.949267759298636	0.978932376776719	-5.53167053161563	M1_vs_EOT	LysoPI18:0
466	-0.0510278834139591	0.484121718832222	-0.22490263112354	0.822992100477549	0.925235170752327	-5.53356459319222	M1_vs_EOT	Cer(d18:1/26:1(17Z))
467	0.0892955862417538	-0.203250098097494	0.402833591254277	0.688634892714858	0.891677605137789	-5.53407147323622	M1_vs_EOT	CerP(d18:1/26:1(17Z))
468	0.039214892265012	-5.60751193815813	0.160457565421876	0.87319535008831	0.955466986128127	-5.53502932695344	M1_vs_EOT	MAG 20:0
469	-0.124369226057176	-0.0237292154497513	-0.384133225778576	0.702363376149639	0.891677605137789	-5.54055015988145	M1_vs_EOT	L-Phenylalanine
470	-0.163824674881414	0.442673455274502	-0.376403013634481	0.708067947659728	0.891677605137789	-5.54313887229004	M1_vs_EOT	TAG16:0/38:4
471	0.0785524098494731	-0.0804407584225046	0.346806478854085	0.730086930560768	0.892328470685384	-5.54420025640732	M1_vs_EOT	CerP(d18:1/24:0)
472	0.0641393005927626	-0.476003307382257	0.318019730092908	0.751721880182326	0.895791325076943	-5.54451940058902	M1_vs_EOT	L-Cysteine
473	-0.0175086594555811	0.318029838585199	-0.0703716533723255	0.944190798824202	0.978932376776719	-5.54498932204077	M1_vs_EOT	Sphingosine
474	-0.241940540079705	-1.06665857951503	-0.367421186406263	0.714717341917873	0.891677605137789	-5.54608101413507	M1_vs_EOT	Prostanoic acid skeleton
475	0.0531790877503205	0.337417173651816	0.124659077271933	0.901304444341474	0.959453118169956	-5.54791763260214	M1_vs_EOT	LysoPI16:0
476	-0.0475590378899493	0.140573955669598	-0.357367206970241	0.722186928322965	0.891677605137789	-5.54929053536867	M1_vs_EOT	PA36:4
477	0.0998616060347008	0.264023056264884	0.355424645489461	0.723633320021544	0.891677605137789	-5.54990044752275	M1_vs_EOT	L-Aspartic acid
478	-0.0387222557806312	0.0698891201656925	-0.35473065498251	0.724150297505841	0.891677605137789	-5.55011754013411	M1_vs_EOT	PA38:4
479	-0.0350303453652296	0.127531375187735	-0.306948268241076	0.760065366731951	0.895791325076943	-5.55565607344173	M1_vs_EOT	40:6PE
480	-0.104172215423807	-0.261141843152604	-0.320238470228892	0.750003101855973	0.895791325076943	-5.56037521840025	M1_vs_EOT	Fumaric acid
481	-0.103984820818381	1.51573033797609	-0.307263424177976	0.759805292352922	0.895791325076943	-5.5639636849598	M1_vs_EOT	LysoPI18:1
482	-0.0694689269840859	1.28882974597074	-0.255403679908176	0.799383329340462	0.925235170752327	-5.56888721821531	M1_vs_EOT	36:1PE
483	0.0322647111301508	0.16665013936563	0.0837498889392777	0.933577457030807	0.978932376776719	-5.57783166662831	M1_vs_EOT	16:0 Palmitic Acid
484	0.0474450700701779	0.197137117554572	0.226885633156692	0.821355305068546	0.925235170752327	-5.58289635900834	M1_vs_EOT	PA32:0
485	-0.0400702015007429	0.361610343316604	-0.226356681518308	0.821764592896634	0.925235170752327	-5.5830021266917	M1_vs_EOT	24:1 Nervonic acid
486	0.130847733569236	-0.162569487474236	0.218015321195326	0.828225421829858	0.925235170752327	-5.58463746574744	M1_vs_EOT	32:0PC
487	0.0798772786021782	-0.00137410947244128	0.215845670050755	0.829907910735421	0.925235170752327	-5.58505278833763	M1_vs_EOT	34:0PE
488	-0.0184654943663138	0.363058194798863	-0.145850547708976	0.884573519702627	0.959450713874425	-5.5962259048022	M1_vs_EOT	CerP(d18:1/16:0)
489	0.0501535914563861	0.450761370134737	0.1381867088289	0.890598413383035	0.959450713874425	-5.59718686928711	M1_vs_EOT	34:0PC
490	-0.0155092109666831	0.0879861759279671	-0.0712902652958644	0.943425785127792	0.978932376776719	-5.60337411669776	M1_vs_EOT	20:0 Arachidic acid
491	-0.0117592487491225	-0.0379224435171374	-0.0486401617507357	0.961382566338728	0.980694874930975	-5.60457370618922	M1_vs_EOT	34:2PC
492	0.00534565028441439	0.290071620464879	0.0467727502110764	0.962864059023139	0.980694874930975	-5.60465239142195	M1_vs_EOT	CerP(d18:1/24:1(15Z))
493	-0.00413174361413517	0.179973895645297	-0.0344402768968385	0.97265096811017	0.981576723371934	-5.6050947018838	M1_vs_EOT	CerP(d18:1/20:0)
494	0.0152085317504791	-0.266044047144319	0.0306903530420743	0.975627773533316	0.981576723371934	-5.60520256293197	M1_vs_EOT	38:4PE
495	-0.00498563547812886	0.0954615349593913	-0.0198329427806869	0.984248536750406	0.984248536750406	-5.60544482107358	M1_vs_EOT	L-Serine
